# Supplementary material for: RBM3-associated germline variants and their functional role in gastric cancer susceptibility and progression
Source: Front Oncol. 2026 Apr 1;16:1790197. doi: 10.3389/fonc.2026.1790197 (PMC13079030; doi:10.3389/fonc.2026.1790197)
Supplement: Supplementary file 2 [file Table2.xlsx]

## Sheet: TableS1
Supplementary Table 2: 15 instrumental variables screened by LD effect parameters and F-values.
SNP	effect_allele.exposure	other_allele.exposure	beta.exposure	chr.exposure	pos.exposure	se.exposure	eaf.exposure	pval.exposure	exposure	mr_keep.exposure	pval_origin.exposure	id.exposure	rsid	pval	id	F_Statistic
rs115445970	A	T	-0.3627	18	3056426	0.0737	0.0328032	8.51e-07	RNA-binding protein 3 levels (RBM3.12747.89.3)	TRUE	reported	RNA-binding protein 3 levels (RBM3.12747.89.3)	rs115445970	8.51e-07	RNA-binding protein 3 levels (RBM3.12747.89.3)	24.2192
rs138485358	A	C	0.4446	6	67746884	0.0959	0.0119284	3.55e-06	RNA-binding protein 3 levels (RBM3.12747.89.3)	TRUE	reported	RNA-binding protein 3 levels (RBM3.12747.89.3)	rs138485358	3.55e-06	RNA-binding protein 3 levels (RBM3.12747.89.3)	21.4932
rs142814168	A	G	-0.2944	8	3115369	0.0557	0.0705765	1.26e-07	RNA-binding protein 3 levels (RBM3.12747.89.3)	TRUE	reported	RNA-binding protein 3 levels (RBM3.12747.89.3)	rs142814168	1.26e-07	RNA-binding protein 3 levels (RBM3.12747.89.3)	27.9361
rs28731192	A	G	0.1721	8	120220742	0.0348	0.126243	7.76e-07	RNA-binding protein 3 levels (RBM3.12747.89.3)	TRUE	reported	RNA-binding protein 3 levels (RBM3.12747.89.3)	rs28731192	7.76e-07	RNA-binding protein 3 levels (RBM3.12747.89.3)	24.457
rs35386723	T	C	-0.2923	4	65905962	0.06	0.0536779	1.1e-06	RNA-binding protein 3 levels (RBM3.12747.89.3)	TRUE	reported	RNA-binding protein 3 levels (RBM3.12747.89.3)	rs35386723	1.1e-06	RNA-binding protein 3 levels (RBM3.12747.89.3)	23.7331
rs41272307	A	G	0.4793	5	53090485	0.1037	0.0149105	3.8e-06	RNA-binding protein 3 levels (RBM3.12747.89.3)	TRUE	reported	RNA-binding protein 3 levels (RBM3.12747.89.3)	rs41272307	3.8e-06	RNA-binding protein 3 levels (RBM3.12747.89.3)	21.3628
rs45612443	T	C	-0.377	10	12456455	0.0809	0.0238569	3.16e-06	RNA-binding protein 3 levels (RBM3.12747.89.3)	TRUE	reported	RNA-binding protein 3 levels (RBM3.12747.89.3)	rs45612443	3.16e-06	RNA-binding protein 3 levels (RBM3.12747.89.3)	21.7163
rs4678246	T	G	-0.1181	3	137522007	0.0252	0.366799	2.88e-06	RNA-binding protein 3 levels (RBM3.12747.89.3)	TRUE	reported	RNA-binding protein 3 levels (RBM3.12747.89.3)	rs4678246	2.88e-06	RNA-binding protein 3 levels (RBM3.12747.89.3)	21.9634
rs482759	G	A	-0.1509	6	32227240	0.0315	0.209742	1.74e-06	RNA-binding protein 3 levels (RBM3.12747.89.3)	TRUE	reported	RNA-binding protein 3 levels (RBM3.12747.89.3)	rs482759	1.74e-06	RNA-binding protein 3 levels (RBM3.12747.89.3)	22.9487
rs55918025	T	C	-0.2114	5	127354243	0.0455	0.0695825	3.39e-06	RNA-binding protein 3 levels (RBM3.12747.89.3)	TRUE	reported	RNA-binding protein 3 levels (RBM3.12747.89.3)	rs55918025	3.39e-06	RNA-binding protein 3 levels (RBM3.12747.89.3)	21.5867
rs56903433	T	C	0.148	22	21090612	0.0323	0.181909	4.68e-06	RNA-binding protein 3 levels (RBM3.12747.89.3)	TRUE	reported	RNA-binding protein 3 levels (RBM3.12747.89.3)	rs56903433	4.68e-06	RNA-binding protein 3 levels (RBM3.12747.89.3)	20.9951
rs62118284	A	G	-0.3721	19	8925662	0.0792	0.0238569	2.63e-06	RNA-binding protein 3 levels (RBM3.12747.89.3)	TRUE	reported	RNA-binding protein 3 levels (RBM3.12747.89.3)	rs62118284	2.63e-06	RNA-binding protein 3 levels (RBM3.12747.89.3)	22.0734
rs62143198	A	G	0.6975	19	53817685	0.0282	0.203777	1.12e-134	RNA-binding protein 3 levels (RBM3.12747.89.3)	TRUE	reported	RNA-binding protein 3 levels (RBM3.12747.89.3)	rs62143198	1.12e-134	RNA-binding protein 3 levels (RBM3.12747.89.3)	611.773
rs72685561	G	C	-0.3981	8	142151701	0.0866	0.0198807	4.37e-06	RNA-binding protein 3 levels (RBM3.12747.89.3)	TRUE	reported	RNA-binding protein 3 levels (RBM3.12747.89.3)	rs72685561	4.37e-06	RNA-binding protein 3 levels (RBM3.12747.89.3)	21.1324
rs9349536	G	T	0.1264	6	50355139	0.0248	0.471173	3.31e-07	RNA-binding protein 3 levels (RBM3.12747.89.3)	TRUE	reported	RNA-binding protein 3 levels (RBM3.12747.89.3)	rs9349536	3.31e-07	RNA-binding protein 3 levels (RBM3.12747.89.3)	25.9771
