# Supplementary material for: RBM3-associated germline variants and their functional role in gastric cancer susceptibility and progression
Source: Front Oncol. 2026 Apr 1;16:1790197. doi: 10.3389/fonc.2026.1790197 (PMC13079030; doi:10.3389/fonc.2026.1790197)
Supplement: Supplementary file 3 [file Table3.xlsx]

## Sheet: Sheet1
Supplementary Table 3: 14 instrumental variables screened after removing echo sequences.
SNP	effect_allele.exposure	other_allele.exposure	effect_allele.outcome	other_allele.outcome	beta.exposure	beta.outcome	eaf.exposure	eaf.outcome	remove	palindromic	ambiguous	id.outcome	chr.outcome	pos.outcome	se.outcome	pval.outcome	outcome	mr_keep.outcome	pval_origin.outcome	chr.exposure	pos.exposure	se.exposure	pval.exposure	exposure	mr_keep.exposure	pval_origin.exposure	id.exposure	rsid	pval	id	F_Statistic	action	mr_keep	samplesize.outcome
rs115445970	A	T	A	T	-0.3627	-0.0253126	0.0328032	0.0213508	FALSE	TRUE	FALSE	Cancer of stomach (PheCode 151)	18	3056426	0.207903	0.903095	Cancer of stomach (PheCode 151)	TRUE	reported	18	3056426	0.0737	8.51e-07	RNA-binding protein 3 levels (RBM3.12747.89.3)	TRUE	reported	RNA-binding protein 3 levels (RBM3.12747.89.3)	rs115445970	8.51e-07	RNA-binding protein 3 levels (RBM3.12747.89.3)	24.2192	2	TRUE	NA
rs138485358	A	C	A	C	0.4446	0.498552	0.0119284	0.0138531	FALSE	FALSE	FALSE	Cancer of stomach (PheCode 151)	6	67746884	0.256246	0.0517028	Cancer of stomach (PheCode 151)	TRUE	reported	6	67746884	0.0959	3.55e-06	RNA-binding protein 3 levels (RBM3.12747.89.3)	TRUE	reported	RNA-binding protein 3 levels (RBM3.12747.89.3)	rs138485358	3.55e-06	RNA-binding protein 3 levels (RBM3.12747.89.3)	21.4932	2	TRUE	NA
rs142814168	A	G	A	G	-0.2944	0.209131	0.0705765	0.0555759	FALSE	FALSE	FALSE	Cancer of stomach (PheCode 151)	8	3115369	0.13004	0.107791	Cancer of stomach (PheCode 151)	TRUE	reported	8	3115369	0.0557	1.26e-07	RNA-binding protein 3 levels (RBM3.12747.89.3)	TRUE	reported	RNA-binding protein 3 levels (RBM3.12747.89.3)	rs142814168	1.26e-07	RNA-binding protein 3 levels (RBM3.12747.89.3)	27.9361	2	TRUE	NA
rs28731192	A	G	A	G	0.1721	0.00693869	0.126243	0.150476	FALSE	FALSE	FALSE	Cancer of stomach (PheCode 151)	8	120220742	0.0831278	0.933478	Cancer of stomach (PheCode 151)	TRUE	reported	8	120220742	0.0348	7.76e-07	RNA-binding protein 3 levels (RBM3.12747.89.3)	TRUE	reported	RNA-binding protein 3 levels (RBM3.12747.89.3)	rs28731192	7.76e-07	RNA-binding protein 3 levels (RBM3.12747.89.3)	24.457	2	TRUE	NA
rs35386723	T	C	T	C	-0.2923	0.123283	0.0536779	0.0467846	FALSE	FALSE	FALSE	Cancer of stomach (PheCode 151)	4	65905962	0.14195	0.385123	Cancer of stomach (PheCode 151)	TRUE	reported	4	65905962	0.06	1.1e-06	RNA-binding protein 3 levels (RBM3.12747.89.3)	TRUE	reported	RNA-binding protein 3 levels (RBM3.12747.89.3)	rs35386723	1.1e-06	RNA-binding protein 3 levels (RBM3.12747.89.3)	23.7331	2	TRUE	NA
rs41272307	A	G	A	G	0.4793	-0.448917	0.0149105	0.0128586	FALSE	FALSE	FALSE	Cancer of stomach (PheCode 151)	5	53090485	0.266054	0.0915425	Cancer of stomach (PheCode 151)	TRUE	reported	5	53090485	0.1037	3.8e-06	RNA-binding protein 3 levels (RBM3.12747.89.3)	TRUE	reported	RNA-binding protein 3 levels (RBM3.12747.89.3)	rs41272307	3.8e-06	RNA-binding protein 3 levels (RBM3.12747.89.3)	21.3628	2	TRUE	NA
rs45612443	T	C	T	C	-0.377	-0.229194	0.0238569	0.0228595	FALSE	FALSE	FALSE	Cancer of stomach (PheCode 151)	10	12456455	0.199835	0.251418	Cancer of stomach (PheCode 151)	TRUE	reported	10	12456455	0.0809	3.16e-06	RNA-binding protein 3 levels (RBM3.12747.89.3)	TRUE	reported	RNA-binding protein 3 levels (RBM3.12747.89.3)	rs45612443	3.16e-06	RNA-binding protein 3 levels (RBM3.12747.89.3)	21.7163	2	TRUE	NA
rs4678246	T	G	T	G	-0.1181	0.0362391	0.366799	0.616107	FALSE	FALSE	FALSE	Cancer of stomach (PheCode 151)	3	137522007	0.0613142	0.554494	Cancer of stomach (PheCode 151)	TRUE	reported	3	137522007	0.0252	2.88e-06	RNA-binding protein 3 levels (RBM3.12747.89.3)	TRUE	reported	RNA-binding protein 3 levels (RBM3.12747.89.3)	rs4678246	2.88e-06	RNA-binding protein 3 levels (RBM3.12747.89.3)	21.9634	2	TRUE	NA
rs55918025	T	C	T	C	-0.2114	0.00472523	0.0695825	0.0846349	FALSE	FALSE	FALSE	Cancer of stomach (PheCode 151)	5	127354243	0.10655	0.964627	Cancer of stomach (PheCode 151)	TRUE	reported	5	127354243	0.0455	3.39e-06	RNA-binding protein 3 levels (RBM3.12747.89.3)	TRUE	reported	RNA-binding protein 3 levels (RBM3.12747.89.3)	rs55918025	3.39e-06	RNA-binding protein 3 levels (RBM3.12747.89.3)	21.5867	2	TRUE	NA
rs56903433	T	C	T	C	0.148	-0.0598413	0.181909	0.197741	FALSE	FALSE	FALSE	Cancer of stomach (PheCode 151)	22	21090612	0.0749918	0.424888	Cancer of stomach (PheCode 151)	TRUE	reported	22	21090612	0.0323	4.68e-06	RNA-binding protein 3 levels (RBM3.12747.89.3)	TRUE	reported	RNA-binding protein 3 levels (RBM3.12747.89.3)	rs56903433	4.68e-06	RNA-binding protein 3 levels (RBM3.12747.89.3)	20.9951	2	TRUE	NA
rs62118284	A	G	A	G	-0.3721	0.251886	0.0238569	0.0227381	FALSE	FALSE	FALSE	Cancer of stomach (PheCode 151)	19	8925662	0.19978	0.207376	Cancer of stomach (PheCode 151)	TRUE	reported	19	8925662	0.0792	2.63e-06	RNA-binding protein 3 levels (RBM3.12747.89.3)	TRUE	reported	RNA-binding protein 3 levels (RBM3.12747.89.3)	rs62118284	2.63e-06	RNA-binding protein 3 levels (RBM3.12747.89.3)	22.0734	2	TRUE	NA
rs62143198	A	G	A	G	0.6975	-0.193081	0.203777	0.207195	FALSE	FALSE	FALSE	Cancer of stomach (PheCode 151)	19	53817685	0.0745007	0.00955135	Cancer of stomach (PheCode 151)	TRUE	reported	19	53817685	0.0282	1.12e-134	RNA-binding protein 3 levels (RBM3.12747.89.3)	TRUE	reported	RNA-binding protein 3 levels (RBM3.12747.89.3)	rs62143198	1.12e-134	RNA-binding protein 3 levels (RBM3.12747.89.3)	611.773	2	TRUE	NA
rs72685561	G	C	G	C	-0.3981	0.333762	0.0198807	0.0194402	FALSE	TRUE	FALSE	Cancer of stomach (PheCode 151)	8	142151701	0.216463	0.1231	Cancer of stomach (PheCode 151)	TRUE	reported	8	142151701	0.0866	4.37e-06	RNA-binding protein 3 levels (RBM3.12747.89.3)	TRUE	reported	RNA-binding protein 3 levels (RBM3.12747.89.3)	rs72685561	4.37e-06	RNA-binding protein 3 levels (RBM3.12747.89.3)	21.1324	2	TRUE	NA
rs9349536	G	T	G	T	0.1264	-0.051954	0.471173	0.476329	FALSE	FALSE	FALSE	Cancer of stomach (PheCode 151)	6	50355139	0.0595642	0.383079	Cancer of stomach (PheCode 151)	TRUE	reported	6	50355139	0.0248	3.31e-07	RNA-binding protein 3 levels (RBM3.12747.89.3)	TRUE	reported	RNA-binding protein 3 levels (RBM3.12747.89.3)	rs9349536	3.31e-07	RNA-binding protein 3 levels (RBM3.12747.89.3)	25.9771	2	TRUE	NA
